# Supplementary material for: Correlation of Aqueous, Vitreous, and Serum Protein Levels in Patients With Retinal Diseases
Source: Transl Vis Sci Technol. 2023 Nov 6;12(11):9. doi: 10.1167/tvst.12.11.9 (PMC10629536; doi:10.1167/tvst.12.11.9)
Supplement: Supplement 2 [file tvst-12-11-9_s002.xlsx]

## Sheet: Sheet1
Protein	Uniprot ID	Panel(s)
Amphoterin-induced protein 2 (AMIGO2)	Q86SJ2	CRE
Amyloid beta A4 precursor protein-binding family B member 1-interacting protein (APBB1IP)	Q7Z5R6	CRE
Anterior gradient protein 3 (AGR3)	Q8TD06	CRE
Arylsulfatase B (ARSB)	P15848	CRE
ATP-dependent 6-phosphofructokinase, muscle type (PFKM)	P08237	CRE
Bcl-2-like protein 11 isoform BimL (BCL2L11)	O43521	CRE
Beta-1,3-galactosyl-O-glycosyl-glycoprotein beta-1,6-N-acetylglucosaminyltransferase (GCNT1)	Q02742	CRE
Biglycan (BGN)	P21810	CRE
Bile salt sulfotransferase (SULT2A1)	Q06520	CRE
Breakpoint cluster region protein (BCR)	P11274	CRE
Calcium/calmodulin-dependent protein kinase kinase 1 (CAMKK1)	Q8N5S9	CRE
Calsyntenin-3 (CLSTN3)	Q9BQT9	CRE
Cell growth-regulating nucleolar protein (LYAR)	Q9NX58	CRE
Cellular tumor antigen p53 (TP53)	P04637	CRE
Cerebral dopamine neurotrophic factor (CDNF)	Q49AH0	CRE
Collagen alpha-1(IV) chain (COL4A1)	P02462	CRE
Cone-rod homeobox protein (CRX)	O43186	CRE
Cryptic protein (CFC1)	P0CG37	CRE
C-type mannose receptor 2 (MRC2)	Q9UBG0	CRE
Cysteine protease ATG4A (ATG4A)	Q8WYN0	CRE
Cysteine-rich secretory protein 2 (CRISP2)	P16562	CRE
Dickkopf-like protein 1 (DKKL1)	Q9UK85	CRE
DnaJ homolog subfamily B member 1 (DNAJB1)	P25685	CRE
Dual specificity mitogen-activated protein kinase kinase 6 (MAP2K6)	P52564	CRE
Dynactin subunit 2 (DCTN2)	Q13561	CRE
E3 ubiquitin-protein ligase CBL (CBL)	P22681	CRE
Friend leukemia integration 1 transcription factor (FLI1)	Q01543	CRE
Galectin-7 (LGALS7)	P47929	CRE
Gamma-secretase-activating protein (GSAP)	A4D1B5	CRE
Gastrokine (GKN1)	Q9NS71	CRE
GDNF family receptor alpha-2 (GFRA2)	O00451	CRE
Glucagon (GCG)	P01275	CRE
Growth hormone variant (GH2)	P01242	CRE
Heparan sulfate glucosamine 3-O-sulfotransferase 3B1 (HS3ST3B1)	Q9Y662	CRE
Heparan-sulfate 6-O-sulfotransferase 1 (HS6ST1)	O60243	CRE
Immunoglobulin superfamily member 3 (IGSF3)	O75054	CRE
Interleukin-17 receptor B (IL17RB)	Q9NRM6	CRE
Kallikrein-12 (KLK12)	Q9UKR0	CRE
Kazal-type serine protease inhibitor domain-containing protein 1 (KAZALD1)	Q96I82	CRE
Leucine-rich repeat neuronal protein 1 (LRRN1)	Q6UXK5	CRE
Ly6/PLAUR domain-containing protein 1 (LYPD1)	Q8N2G4	CRE
Lymphoid-restricted membrane protein (LRMP)	Q12912	CRE
METhionine aminopeptidase 1D, mitochondrial (METAP1D)	Q6UB28	CRE
Myelin-oligodendrocyte glycoprotein (MOG)	Q16653	CRE
N(G),N(G)-diMEThylarginine diMEThylaminohydrolase 1 (DDAH1)	O94760	CRE
NF-kappa-B inhibitor epsilon (NFKBIE)	O00221	CRE
Nicalin (NCLN)	Q969V3	CRE
Ninjurin-1 (NINJ1)	Q92982	CRE
Nuclear factor of activated T-cells, cytoplasmic 1 (NFATC1)	O95644	CRE
Oligodendrocyte-myelin glycoprotein (OMG)	P23515	CRE
Opticin (OPTC)	Q9UBM4	CRE
PeroxIREedoxin-6 (PRDX6)	P30041	CRE
Podocalyxin-like protein 2 (PODXL2)	Q9NZ53	CRE
Polypeptide N-acetylgalactosaminyltransferase 2 (GALNT2)	Q10471	CRE
Probable carboxypeptidase X1 (CPXM1)	Q96SM3	CRE
Prokineticin-1 (PROK1)	P58294	CRE
Prolactin regulatory element-binding protein (PREB)	Q9HCU5	CRE
Protein FAM19A5 (FAM19A5)	Q7Z5A7	CRE
Protein Wnt-9a (WNT9A)	O14904	CRE
Protocadherin-17 (PCDH17)	O14917	CRE
Ras GTPase-activating-like protein IQGAP2 (IQGAP2)	Q13576	CRE
Regulator of G-protein signaling 8 (RGS8)	P57771	CRE
Rho GTPase-activating protein 1 (ARHGAP1)	Q07960	CRE
Rho guanine nucleotide exchange factor 12 (ARHGEF12)	Q9NZN5	CRE
Seizure 6-like protein 2 (SEZ6L2)	Q6UXD5	CRE
Semaphorin-4C (SEMA4C)	Q9C0C4	CRE
Serine/threonine-protein kinase PAK 4 (PAK4)	O96013	CRE
Sialic acid-binding Ig-like lectin 10 (SIGLEC10)	Q96LC7	CRE
Sialic acid-binding Ig-like lectin 6 (SIGLEC6)	O43699	CRE
SLAM family member 8 (SLAMF8)	Q9P0V8	CRE
SLIT and NTRK-like protein 2 (SLITRK2)	Q9H156	CRE
SLIT and NTRK-like protein 6 (SLITRK6)	Q9H5Y7	CRE
Src kinase-associated phosphoprotein 1 (SKAP1)	Q86WV1	CRE
Syntaxin-16 (STX16)	O14662	CRE
Syntaxin-6 (STX6)	O43752	CRE
T-cell leukemia/lymphoma protein 1B (TCL1B)	O95988	CRE
Transforming acidic coiled-coil-containing protein 3 (TACC3)	Q9Y6A5	CRE
Tudor and KH domain-containing protein (TDRKH)	Q9Y2W6	CRE
Tumor-associated calcium signal transducer 2 (TACSTD2)	P09758	CRE
Vesicle-associated membrane protein 5 (VAMP5)	O95183	CRE
Wiskott-Aldrich syndrome protein family member 1 (WASF1)	Q92558	CRE
Wiskott-Aldrich syndrome protein family member 3 (WASF3)	Q9UPY6	CRE
VPS10 domain-containing receptor SorCS2 (SORCS2)	Q96PQ0	CRE
Zinc finger and BTB domain-containing protein 17 (ZBTB17)	Q13105	CRE
Angiogenin (ANG)	P03950	CAM
Angiopoietin-related protein 3 (ANGPTL3)	Q9Y5C1	CAM
Apolipoprotein M (APOM)	O95445	CAM
Beta-Ala-His dipeptidase (CNDP1)	Q96KN2	CAM
Beta-galactoside alpha-2,6-sialyltransferase 1 (ST6GAL1)	P15907	CAM
Cadherin-1 (CDH1)	P12830	CAM
Carbonic anhydrase 1 (CA1)	P00915	CAM
Carbonic anhydrase 3 (CA3)	P07451	CAM
Carbonic anhydrase 4 (CA4)	P22748	CAM
Cartilage acidic protein 1 (CRTAC1)	Q9NQ79	CAM
Cartilage oligomeric matrix protein (COMP)	P49747	CAM
C-C motif chemokine 14 (CCL14)	Q16627	CAM
C-C motif chemokine 18 (CCL18)	P55774	CAM
C-C motif chemokine 5 (CCL5)	P13501	CAM
CD59 glycoprotein (CD59)	P13987	CAM
Coagulation factor VII (F7)	P08709	CAM
Coagulation factor XI (F11)	P03951	CAM
Collagen alpha-1(XVIII) chain (COL18A1)	P39060	CAM
Complement C1q tumor necrosis factor-related protein 1 (C1QTNF1)	Q9BXJ1	CAM
Complement C2 (C2)	P06681	CAM
Complement factor H-related protein 5 (CFHR5)	Q9BXR6	CAM
Complement receptor type 2 (CR2)	P20023	CAM
Cystatin-C (CST3)	P01034	CAM
Dipeptidyl peptidase 4 (DPP4)	P27487	CAM
EGF-containing fibulin-like extracellular matrix protein 1 (EFEMP1)	Q12805	CAM
Endoglin (ENG)	P17813	CAM
Fetuin-B (FETUB)	Q9UGM5	CAM
Ficolin-2 (FCN2)	Q15485	CAM
Glutaminyl-peptide cyclotransferase (QPCT)	Q16769	CAM
Granulysin (GNLY)	P22749	CAM
Growth arrest-specific protein 6 (GAS6)	Q14393	CAM
Hepatocyte growth factor receptor (MET)	P08581	CAM
Ig lambda-2 chain C regions (IGLC2)	P0CG05	CAM
Insulin-like growth factor-binding protein 3 (IGFBP3)	P17936	CAM
Insulin-like growth factor-binding protein 6 (IGFBP6)	P24592	CAM
Integrin alpha-M (ITGAM)	P11215	CAM
Intercellular adhesion molecule 1 (ICAM1)	P05362	CAM
Intercellular adhesion molecule 3 (ICAM3)	P32942	CAM
Interleukin-7 receptor subunit alpha (IL7R)	P16871	CAM
Latent-transforming growth factor beta-binding protein 2 (LTBP2)	Q14767	CAM
Leukocyte immunoglobulin-like receptor subfamily B member 1 (LILRB1)	Q8NHL6	CAM
Leukocyte immunoglobulin-like receptor subfamily B member 2 (LILRB2)	Q8N423	CAM
Leukocyte immunoglobulin-like receptor subfamily B member 5 (LILRB5)	O75023	CAM
Lithostathine-1-alpha (REG1A)	P05451	CAM
Liver carboxylesterase 1 (CES1)	P23141	CAM
Low affinity immunoglobulin gamma Fc region receptor II-a (FCGR2A)	P12318	CAM
Low affinity immunoglobulin gamma Fc region receptor III-B (FCGR3B)	O75015	CAM
L-selectin (SELL)	P14151	CAM
Lymphatic vessel endothelial hyaluronic acid receptor 1 (LYVE1)	Q9Y5Y7	CAM
Lysosomal Pro-X carboxypeptidase (PRCP)	P42785	CAM
Mannose-binding protein C (MBL2)	P11226	CAM
Mast/stem cell growth factor receptor Kit (KIT)	P10721	CAM
Membrane cofactor protein (CD46)	P15529	CAM
Membrane primary amine oxidase (AOC3)	Q16853	CAM
METalloproteinase inhibitor 1 (TIMP1)	P01033	CAM
Microfibrillar-associated protein 5 (MFAP5)	Q13361	CAM
Multiple epidermal growth factor-like domains protein 9 (MEGF9)	Q9H1U4	CAM
Neural cell adhesion molecule 1 (NCAM1)	P13591	CAM
Neural cell adhesion molecule L1-like protein (CHL1)	O00533	CAM
Neurogenic locus notch homolog protein 1 (NOTCH1)	P46531	CAM
Neuropilin-1 (NRP1)	O14786	CAM
Neutrophil defensin 1 (DEFA1)	P59665	CAM
Neutrophil gelatinase-associated lipocalin (LCN2)	P80188	CAM
Nidogen-1 (NID1)	P14543	CAM
Oncostatin-M-specific receptor subunit beta (OSMR)	Q99650	CAM
Peptidyl-glycine alpha-amidating monooxygenase (PAM)	P19021	CAM
Phospholipid transfer protein (PLTP)	P55058	CAM
Plasma serine protease inhibitor (SERPINA5)	P05154	CAM
Platelet glycoprotein Ib alpha chain (GP1BA)	P07359	CAM
Platelet-activating factor acetylhydrolase (PLA2G7)	Q13093	CAM
Plexin-B2 (PLXNB2)	O15031	CAM
Procollagen C-endopeptidase enhancer 1 (PCOLCE)	Q15113	CAM
Prolyl endopeptidase FAP (FAP)	Q12884	CAM
Receptor-type tyrosine-protein phosphatase S (PTPRS)	Q13332	CAM
Regenerating islet-derived protein 3-alpha (REG3A)	Q06141	CAM
Serum amyloid A-4 protein (SAA4)	P35542	CAM
SPARC-like protein 1 (SPARCL1)	Q14515	CAM
Superoxide dismutase [Cu-Zn] (SOD1)	P00441	CAM
T-cell immunoglobulin and mucin domain-containing protein 4 (TIMD4)	Q96H15	CAM
Tenascin (TNC)	P24821	CAM
Tenascin-X (TNXB)	P22105	CAM
Thrombospondin-4 (THBS4)	P35443	CAM
Thyroxine-binding globulin (SERPINA7)	P05543	CAM
Transcobalamin-2 (TCN2)	P20062	CAM
Transforming growth factor beta receptor type 3 (TGFBR3)	Q03167	CAM
Transforming growth factor-beta-induced protein ig-h3 (TGFBI)	Q15582	CAM
Trypsin-2 (PRSS2)	P07478	CAM
Tyrosine-protein kinase receptor Tie-1 (TIE1)	P35590	CAM
Uromodulin (UMOD)	P07911	CAM
Vascular cell adhesion protein 1 (VCAM1)	P19320	CAM
Vasorin (VASN)	Q6EMK4	CAM
Vitamin K-dependent protein C (PROC)	P04070	CAM
2,4-dienoyl-CoA reductase, mitochondrial (DECR1)	Q16698	CVD II
A disintegrin and METalloproteinase with thrombospondin motifs 13 (ADAM-TS13)	Q76LX8	CVD II
ADM (ADM)	P35318	CVD II
Agouti-related protein (AGRP)	O00253	CVD II
Alpha-L-iduronidase (IDUA)	P35475	CVD II
Angiotensin-converting enzyme 2 (ACE2)	Q9BYF1	CVD II
Bone morphogenetic protein 6 (BMP-6)	P22004	CVD II
Carbonic anhydrase 5A, mitochondrial (CA5A)	P35218	CVD II
Carcinoembryonic antigenrelated cell adhesion molecule 8 (CEACAM8)	P31997	CVD II
Cathepsin L1 (CTSL1)	P07711	CVD II
Chymotrypsin C (CTRC)	Q99895	CVD II
Dickkopf-related protein 1 (Dkk-1)	O94907	CVD II
Fatty acid-binding protein, intestinal (FABP2)	P12104	CVD II
Follistatin (FS)	P19883	CVD II
Gastric intrinsic factor (GIF)	P27352	CVD II
Gastrotropin (GT)	P51161	CVD II
Growth hormone (GH)	P01241	CVD II
Growth/differentiation factor 2 (GDF-2)	Q9UK05	CVD II
Heat shock 27 kDa protein (HSP 27)	P04792	CVD II
Hydroxyacid oxidase 1 (HAOX1)	Q9UJM8	CVD II
Interleukin-1 receptor antagonist protein (IL-1ra)	P18510	CVD II
Interleukin-1 receptor-like 2 (IL1RL2)	Q9HB29	CVD II
Interleukin-17D (IL-17D)	Q8TAD2	CVD II
Interleukin-27 (IL-27)	Q8NEV9,Q14213	CVD II
Interleukin-4 receptor subunit alpha (IL-4RA)	P24394	CVD II
Lactoylglutathione lyase (GLO1)	Q04760	CVD II
Lectin-like oxidized LDL receptor 1 (LOX-1)	P78380	CVD II
Leptin (LEP)	P41159	CVD II
Lipoprotein lipase (LPL)	P06858	CVD II
Low affinity immunoglobulin gamma Fc region receptor II-b (IgG Fc receptor II-b)	P31994	CVD II
Lymphotactin (XCL1)	P47992	CVD II
Macrophage receptor MARCO (MARCO)	Q9UEW3	CVD II
Melusin (ITGB1BP2)	Q9UKP3	CVD II
Natriuretic peptides B (BNP)	P16860	CVD II
NF-kappa-B essential modulator (NEMO)	Q9Y6K9	CVD II
Osteoclast-associated immunoglobulin-like receptor (hOSCAR)	Q8IYS5	CVD II
Pappalysin-1 (PAPPA)	Q13219	CVD II
Pentraxin-related protein PTX3 (PTX3)	P26022	CVD II
Poly [ADP-ribose] polymerase 1 (PARP-1)	P09874	CVD II
Polymeric immunoglobulin receptor (PIgR)	P01833	CVD II
Proheparin-binding EGF-like growth factor (HB-EGF)	Q99075	CVD II
Pro-interleukin-16 (IL16)	Q14005	CVD II
Prolargin (PRELP)	P51888	CVD II
Prostasin (PRSS8 )	Q16651	CVD II
Protein AMBP (AMBP)	P02760	CVD II
Proteinase-activated receptor 1 (PAR-1)	P25116	CVD II
Protein-glutamine gamma-glutamyltransferase 2 (TGM2)	P21980	CVD II
Proto-oncogene tyrosine-protein kinase Src (SRC)	P12931	CVD II
P-selectin glycoprotein ligand 1 (PSGL-1)	Q14242	CVD II
Receptor for advanced glycosylation end products (RAGE)	Q15109	CVD II
Renin (REN)	P00797	CVD II
Serine protease 27 (PRSS27)	Q9BQR3	CVD II
Serine/threonine-protein kinase 4 (STK4)	Q13043	CVD II
Serpin A12 (SERPINA12)	Q8IW75	CVD II
SLAM family member 5 (CD84)	Q9UIB8	CVD II
SLAM family member 7 (SLAMF7)	Q9NQ25	CVD II
Sortilin (SORT1)	Q99523	CVD II
Spondin-2 (SPON2)	Q9BUD6	CVD II
Superoxide dismutase [Mn], mitochondrial (SOD2)	P04179	CVD II
Thrombomodulin TM	P07204	CVD II
Thrombopoietin (THPO)	P40225	CVD II
Thrombospondin-2 (THBS2)	P35442	CVD II
Tissue factor (TF)	P13726	CVD II
TNF-related apoptosis-inducing ligand receptor 2 (TRAIL-R2)	O14763	CVD II
Tumor necrosis factor receptor superfamily member 11A (TNFRSF11A)	Q9Y6Q6	CVD II
Tumor necrosis factor receptor superfamily member 13B (TNFRSF13B)	O14836	CVD II
Tyrosine-protein kinase Mer (MERTK)	Q12866	CVD II
V-set and immunoglobulin domain-containing protein 2 (VSIG2)	Q96IQ7	CVD II
Brother of CDO (Protein BOC)	Q9BWV1	CVD II, CRE
Tumor necrosis factor receptor superfamily member 10A (TNFRSF10A)	O00220	CVD II, CRE
Placenta growth factor (PGF)	P49763	CVD II, IMO, ODA
Kidney Injury Molecule (KIM1)	Q96D42	CVD II, ODA
Vascular endothelial growth factor D (VEGFD)	O43915	CVD II,CRE
Angiopoietin-1 (ANG-1)	Q15389	CVD II,IMO
Angiopoietin-1 receptor (TIE2)	Q02763	CVD II,IMO
C-C motif chemokine 17 (CCL17)	Q92583	CVD II,IMO
CD40 ligand (CD40-L)	P29965	CVD II,IMO
Decorin (DCN)	P07585	CVD II,IMO
Galectin-9 (Gal-9)	O00182	CVD II,IMO
Heme oxygenase 1 (HO-1)	P09601	CVD II,IMO
Matrix METalloproteinase-12 (MMP-12)	P39900	CVD II,IMO
Matrix METalloproteinase-7 (MMP-7)	P09237	CVD II,IMO
Platelet-derived growth factor subunit B (PDGF subunit B)	P01127	CVD II,IMO
Programmed cell death 1 ligand 2 (PD-L2)	Q9BQ51	CVD II,IMO
T-cell surface glycoprotein CD4 (CD4)	P01730	CVD II,IMO
Aminopeptidase N (AP-N)	P15144	CVD III
Azurocidin (AZU1	P20160	CVD III
Bleomycin hydrolase (BLM hydrolase)	Q13867	CVD III
Cadherin-5 (CDH5)	P33151	CVD III
Carboxypeptidase A1 (CPA1)	P15085	CVD III
Carboxypeptidase B (CPB1)	P15086	CVD III
Caspase-3 (CASP-3)	P42574	CVD III
Cathepsin D (CTSD)	P07339	CVD III
Cathepsin Z (CTSZ)	Q9UBR2	CVD III
C-C motif chemokine 15 (CCL15)	Q16663	CVD III
C-C motif chemokine 16 (CCL16)	O15467	CVD III
C-C motif chemokine 24 (CCL24)	O00175	CVD III
CD166 antigen (ALCAM)	Q13740	CVD III
Chitinase-3-like protein 1 (CHI3L1)	P36222	CVD III
Chitotriosidase-1 (CHIT1)	Q13231	CVD III
Collagen alpha-1(I) chain (COL1A1)	P02452	CVD III
Complement component C1q receptor (CD93)	Q9NPY3	CVD III
Contactin-1 (CNTN1)	Q12860	CVD III
C-X-C motif chemokine 16 (CXCL16)	Q9H2A7	CVD III
Cystatin-B (CSTB)	P04080	CVD III
Elafin (PI3)	P19957	CVD III
Ephrin type-B receptor 4 (EPHB4)	P54760	CVD III
Epidermal growth factor receptor (EGFR )	P00533	CVD III
Epithelial cell adhesion molecule (Ep-CAM)	P16422	CVD III
E-selectin (SELE)	P16581	CVD III
Fatty acid-binding protein, adipocyte (FABP4)	P15090	CVD III
Galectin-3 (Gal-3)	P17931	CVD III
Galectin-4 (Gal-4)	P56470	CVD III
Granulins (GRN)	P28799	CVD III
Growth/differentiation factor 15 (GDF-15)	Q99988	CVD III
Human GPVI Antibody (GPVI)	Q9HCN6	CVD III
Insulin-like growth factor-binding protein 1 (IGFBP-1)	P08833	CVD III
Insulin-like growth factor-binding protein 2 (IGFBP-2)	P18065	CVD III
Insulin-like growth factor-binding protein 7 (IGFBP-7)	Q16270	CVD III
Integrin beta-2 (ITGB2)	P05107	CVD III
Intercellular adhesion molecule 2 (ICAM-2)	P13598	CVD III
Interleukin-1 receptor type 1 (IL-1RT1)	P14778	CVD III
Interleukin-1 receptor type 2 (IL-1RT2)	P27930	CVD III
Interleukin-17 receptor A (IL-17RA)	Q96F46	CVD III
Interleukin-18-binding protein (IL-18BP)	O95998	CVD III
Interleukin-2 receptor subunit alpha (IL2-RA)	P01589	CVD III
Interleukin-6 receptor subunit alpha (IL-6RA)	P08887	CVD III
Junctional adhesion molecule A (JAM-A)	Q9Y624	CVD III
Kallikrein-6 (KLK6 )	Q92876	CVD III
Low-density lipoprotein receptor (LDL receptor)	P01130	CVD III
Lymphotoxin-beta receptor (LTBR)	P36941	CVD III
Matrix extracellular phosphoglycoprotein (MEPE)	Q9NQ76	CVD III
Matrix METalloproteinase-2 (MMP-2)	P08253	CVD III
Matrix METalloproteinase-3 (MMP-3)	P08254	CVD III
Matrix METalloproteinase-9 (MMP-9)	P14780	CVD III
METalloproteinase inhibitor 4 (TIMP4)	Q99727	CVD III
Myeloblastin (PRTN3)	P24158	CVD III
Myeloperoxidase (MPO)	P05164	CVD III
Myoglobin (MB)	P02144	CVD III
Neurogenic locus notch homolog protein 3 (Notch 3)	Q9UM47	CVD III
Osteopontin (OPN)	P10451	CVD III
Paraoxonase (PON3)	Q15166	CVD III
Peptidoglycan recognition protein 1 (PGLYRP1)	O75594	CVD III
Perlecan (PLC)	P98160	CVD III
Plasminogen activator inhibitor 1 (PAI)	P05121	CVD III
Platelet endothelial cell adhesion molecule (PECAM-1)	P16284	CVD III
Platelet-derived growth factor subunit A (PDGF subunit A)	P04085	CVD III
Proprotein convertase subtilisin/kexin type 9 (PCSK9)	Q8NBP7	CVD III
Protein delta homolog 1 (DLK-1)	P80370	CVD III
P-selectin (SELP)	P16109	CVD III
Pulmonary surfactant-associated protein D (PSP-D)	P35247	CVD III
Resistin (RETN)	Q9HD89	CVD III
Retinoic acid receptor responder protein 2 (RARRES2)	Q99969	CVD III
Scavenger receptor cysteine-rich type 1 protein M130 (CD163)	Q86VB7	CVD III
Secretoglobin family 3A member 2 (SCGB3A2)	Q96PL1	CVD III
Spondin-1 (SPON1)	Q9HCB6	CVD III
ST2 protein (ST2)	Q01638	CVD III
Tartrate-resistant acid phosphatase type 5 (TR-AP)	P13686	CVD III
Tissue factor pathway inhibitor (TFPI)	P10646	CVD III
Tissue-type plasminogen activator (t-PA)	P00750	CVD III
Transferrin receptor protein 1 (TR)	P02786	CVD III
Trefoil factor 3 (TFF3)	Q07654	CVD III
Trem-like transcript 2 protein (TLT-2)	Q5T2D2	CVD III
Tumor necrosis factor ligand superfamily member 13B (TNFSF13B)	Q9Y275	CVD III
Tumor necrosis factor receptor 1 (TNF-R1)	P19438	CVD III
Tumor necrosis factor receptor 2 (TNF-R2)	P20333	CVD III
Tumor necrosis factor receptor superfamily member 10C (TNFRSF10C)	O14798	CVD III
Tumor necrosis factor receptor superfamily member 14 (TNFRSF14)	Q92956	CVD III
Tumor necrosis factor receptor superfamily member 6 (FAS )	P25445	CVD III
Tyrosine-protein kinase receptor UFO (AXL)	P30530	CVD III
Tyrosine-protein phosphatase non-receptor type substrate 1 (SHPS-1)	P78324	CVD III
Urokinase plasminogen activator surface receptor (U-PAR)	Q03405	CVD III
von Willebrand factor (vWF)	P04275	CVD III
N-terminal prohormone brain natriuretic peptide (NT-proBNP)	NA	CVD III, MET
ADP-ribosyl cyclase/cyclic ADP-ribose hydrolase 2 (BST1)	Q10588	Dev
ADP-sugar pyrophosphatase (NUDT5)	Q9UKK9	Dev
Aggrecan core protein (ACAN)	P16112	Dev
Amyloid beta A4 protein (APP)	P05067	Dev
Angiopoietin-related protein 4 (ANGPTL4)	Q9BY76	Dev
Arylsulfatase A (ARSA)	P15289	Dev
Basal cell adhesion molecule (BCAM)	P50895	Dev
Beta-1,4-galactosyltransferase 1 (B4GALT1)	P15291	Dev
Beta-1,4-glucuronyltransferase 1 (B4GAT1)	O43505	Dev
Beta-glucuronidase (GUSB)	P08236	Dev
Beta-microseminoprotein (MSMB)	P08118	Dev
Carbonic anhydrase 2 (CA2)	P00918	Dev
Carbonic anhydrase 6 (CA6)	P23280	Dev
Cathepsin F (CTSF)	Q9UBX1	Dev
Cation-independent mannose-6-phosphate receptor (IGF2R)	P11717	Dev
C-C motif chemokine 21 (CCL21)	O00585	Dev
CD109 antigen (CD109)	Q6YHK3	Dev
CD177 antigen (CD177)	Q8N6Q3	Dev
CD209 antigen (CD209)	Q9NNX6	Dev
CD97 antigen (CD97)	P48960	Dev
CD99 antigen-like protein 2 (CD99L2)	Q8TCZ2	Dev
Cell adhesion molecule-related/down-regulated by oncogenes (CDON)	Q4KMG0	Dev
CMRF35-like molecule 9 (CD300LG)	Q6UXG3	Dev
Cochlin (COCH)	O43405	Dev
Collectin-12 (COLEC12)	Q5KU26	Dev
Contactin-4 (CNTN4)	Q8IWV2	Dev
Corticotropin-releasing factor-binding protein (CRHBP)	P24387	Dev
C-type lectin domain family 11 member A (CLEC11A)	Q9Y240	Dev
C-type lectin domain family 14 member A (CLEC14A)	Q86T13	Dev
Cystatin-M (CST6)	Q15828	Dev
Cysteine-rich motor neuron 1 protein (CRIM1)	Q9NZV1	Dev
Cysteine-rich with EGF-like domain protein 2 (CRELD2)	Q6UXH1	Dev
Cytosolic phospholipase A2 (PLA2G4A)	P47712	Dev
Desmocollin-2 (DSC2)	Q02487	Dev
Dickkopf-related protein 3 (DKK3)	Q9UBP4	Dev
Dystroglycan (DAG1)	Q14118	Dev
Early activation antigen CD69 (CD69)	Q07108	Dev
Ectonucleotide pyrophosphatase/phosphodiesterase family member 2 or Autotaxin (ENPP2)	Q13822	Dev
Endothelial cell-selective adhesion molecule (ESAM)	Q96AP7	Dev
Fc receptor-like protein 5 (FCRL5)	Q96RD9	Dev
Flavin reductase NADPH (BLVRB)	P30043	Dev
Follistatin-related protein 3 (FSTL3)	O95633	Dev
Galactoside 3(4)-L-fucosyltransferase,Alpha-(1,3)-fucosyltransferase 3/5 (FUT3/5)	P21217,Q11128	Dev
Glycoprotein hormones alpha chain (CGA)	P01215	Dev
Glycoprotein Xg (XG)	P55808	Dev
Hepatitis A vIREus cellular receptor 2 (HAVCR2)	Q8TDQ0	Dev
HLA class II histocompatibility antigen gamma chain (CD74)	P04233	Dev
Inactive serine protease PAMR1 (PAMR1)	Q6UXH9	Dev
Inhibin beta C chain (INHBC)	P55103	Dev
Integrin alpha-5 (ITGA5)	P08648	Dev
Integrin beta-1 (ITGB1)	P05556	Dev
Interleukin-13 receptor subunit alpha-1 (IL13RA1)	P78552	Dev
Kunitz-type protease inhibitor 1 (SPINT1)	O43278	Dev
Kunitz-type protease inhibitor 2 (SPINT2)	O43291	Dev
Lactadherin (MFGE8)	Q08431	Dev
Laminin subunit alpha-4 (LAMA4)	Q16363	Dev
LDLR chaperone MESD (MESDC2)	Q14696	Dev
Legumain (LGMN)	Q99538	Dev
Leukocyte-associated immunoglobulin-like receptor 1 (LAIRE1)	Q6GTX8	Dev
Low affinity immunoglobulin epsilon Fc receptor (FCER2)	P06734	Dev
Lymphocyte function-associated antigen 3 (CD58)	P19256	Dev
Macrophage migration inhibitory factor (MIF)	P14174	Dev
Matrilin-2 (MATN2)	O00339	Dev
Myocilin (MYOC)	Q99972	Dev
Nidogen-2 (NID2)	Q14112	Dev
Osteomodulin (OMD)	Q99983	Dev
PaIREed immunoglobulin-like type 2 receptor alpha (PILRA)	Q9UKJ1	Dev
Peptidyl-prolyl cis-trans isomerase B (PPIB)	P23284	Dev
Phosphatidylethanolamine-binding protein 1 (PEBP1)	P30086	Dev
Platelet endothelial aggregation receptor 1 (PEAR1)	Q5VY43	Dev
Platelet-derived growth factor receptor beta (PDGFRB)	P09619	Dev
Protein deglycase DJ-1 (PARK7)	Q99497	Dev
Protein disulfide-isomerase (P4HB)	P07237	Dev
Protein NOV homolog (NOV)	P48745	Dev
Receptor-type tyrosine-protein phosphatase F (PTPRF)	P10586	Dev
Roundabout homolog 1 (ROBO1)	Q9Y6N7	Dev
Scavenger receptor class F member 1 (SCARF1)	Q14162	Dev
Secretoglobin family 3A member 1 (SCGB3A1)	Q96QR1	Dev
Semaphorin-7A (SEMA7A)	O75326	Dev
Serine protease HTRA2, mitochondrial (HTRA2)	O43464	Dev
Serine protease inhibitor Kazal-type 1 (SPINK1)	P00995	Dev
Serine protease inhibitor Kazal-type 5 (SPINK5)	Q9NQ38	Dev
Signal-regulatory protein beta-1 (SIREPB1)	O00241	Dev
Stress-induced-phosphoprotein 1 (STIP1)	P31948	Dev
Synaptosomal-associated protein 29 (SNAP29)	O95721	Dev
Thymosin beta-10 (TMSB10)	P63313	Dev
Tissue alpha-L-fucosidase (FUCA1)	P04066	Dev
Tripeptidyl-peptidase 1 (TPP1)	O14773	Dev
Tumor necrosis factor receptor superfamily member 19L (RELT)	Q969Z4	Dev
Tyrosine-protein phosphatase non-receptor type 6 (PTPN6)	P29350	Dev
WAP, Kazal, immunoglobulin, Kunitz and NTR domain-containing protein 2 (WFIKKN2)	Q8TEU8	Dev
V-set and immunoglobulin domain-containing protein 4 (VSIG4)	Q9Y279	Dev
Interferon beta (IFN-beta)	P01574	IMO
Interleukin-21 (IL-21)	Q9HBE4	IMO
Interleukin-35 (IL-35)	Q14213,P29459	IMO
Vascular endothelial growth factor C (VEGFC)	P49767	IMO
CD83 antigen (CD83)	Q01151	IMO, IRE
Fibroblast growth factor 2 (FGF2)	P09038	IMO, IRE
Interleukin-12 receptor subunit beta-1 (IL12RB1)	P42701	IMO, IRE
Lysosome-associated membrane glycoprotein 3 (LAMP3)	Q9UQV4	IMO, IRE
Natural cytotoxicity triggering receptor 1 (NCR1)	O76036	IMO, IRE
Natural killer cells antigen CD94 (KLRD1)	Q13241	IMO, IRE
Stromal cell-derived factor 1 (CXCL12)	P48061	IMO, IRE
T-cell-specific surface glycoprotein CD28 (CD28)	P10747	IMO, IRE
Angiopoietin-2 (ANGPT2)	O15123	IMO, MET
Arginase-1 (ARG1)	P05089	IMO, MET
Adhesion G-protein coupled receptor G1 (ADGRG1)	Q9Y653	IMO, ODA
Nitric oxide synthase, endothelial (NOS3)	P29474	IMO, ODA
Pleiotrophin (PTN)	P21246	IMO, ODA
Programmed cell death protein 1 (PDCD1)	Q15116	IMO, ODA
Artemin (ARTN)	Q5T4W7	INF
Axin-1 (AXIN1)	O15169	INF
C-C motif chemokine 25 (CCL25)	O15444	INF
C-C motif chemokine 28 (CCL28)	Q9NRJ3	INF
CUB domain-containing protein 1 (CDCP1)	Q9H5V8	INF
C-X-C motif chemokine 6 (CXCL6)	P80162	INF
Cystatin D (CST5)	P28325	INF
Delta and Notch-like epidermal growth factor-related receptor (DNER)	Q8NFT8	INF
Eukaryotic translation initiation factor 4E-binding protein 1 (4E-BP1)	Q13541	INF
Fibroblast growth factor 19 (FGF-19)	O95750	INF
Fibroblast growth factor 5 (FGF-5)	P12034	INF
Fms-related tyrosine kinase 3 ligand (Flt3L)	P49771	INF
Interleukin-10 receptor subunit alpha (IL-10RA)	Q13651	INF
Interleukin-10 receptor subunit beta (IL-10RB)	Q08334	INF
Interleukin-12 subunit beta (IL-12B)	P29460	INF
Interleukin-15 receptor subunit alpha (IL-15RA)	Q13261	INF
Interleukin-17A (IL-17A)	Q16552	INF
Interleukin-17C (IL-17C)	Q9P0M4	INF
Interleukin-18 receptor 1 (IL-18R1)	Q13478	INF
Interleukin-2 receptor subunit beta (IL-2RB)	P14784	INF
Interleukin-20 (IL-20)	Q9NYY1	INF
Interleukin-20 receptor subunit alpha (IL-20RA)	Q9UHF4	INF
Interleukin-22 receptor subunit alpha-1 (IL-22 RA1)	Q8N6P7	INF
Interleukin-24 (IL-24)	Q13007	INF
Leukemia inhibitory factor (LIF)	P15018	INF
Leukemia inhibitory factor receptor (LIF-R)	P42702	INF
Matrix METalloproteinase-1 (MMP-1)	P03956	INF
Matrix METalloproteinase-10 (MMP-10)	P09238	INF
Neurotrophin-3 (NT-3)	P20783	INF
Neurturin (NRTN)	Q99748	INF
Oncostatin-M (OSM)	P13725	INF
Protein S100-A12 (EN-RAGE )	P80511	INF
Signaling lymphocytic activation molecule (SLAMF1)	Q13291	INF
SIRE2-like protein 2 (SIRET2)	Q8IXJ6	INF
STAM-binding protein (STAMPB)	O95630	INF
Sulfotransferase 1A1 (ST1A1)	P50225	INF
T cell surface glycoprotein CD6 isoform (CD6)	P30203	INF
Thymic stromal lymphopoietin (TSLP)	Q969D9	INF
TNF-beta (TNFB)	P01374	INF
TNF-related activation-induced cytokine (TRANCE)	O14788	INF
Interleukin-10 (IL10)	P22301	INF, IMO, IRE
Interleukin-5 (IL5)	P05113	INF, IMO/IRE
Eotaxin (CCL11)	P51671	INF, IRE
Interleukin-6 (IL6)	P05231	INF, ONC II, CVD II, IMO, IRE
Fibroblast growth factor 23 (FGF-23)	Q9GZV9	INF,CVD II
Fibroblast growth factor 21 (FGF-21)	Q9NSA1	INF,CVD II, CRE
C-C motif chemokine 3 (CCL3)	P10147	INF,CVD II,IMO
C-X-C motif chemokine 1 (CXCL1)	P09341	INF,CVD II,IMO
Interleukin-18 (IL-18)	Q14116	INF,CVD II,IMO
Stem cell factor (SCF)	P21583	INF,CVD II,ONC II
Osteoprotegerin (OPG)	O00300	INF,CVD III
Urokinase-type plasminogen activator (uPA)	P00749	INF,CVD III
Monocyte chemotactic protein 1 (MCP-1)	P13500	INF,CVD III,IMO
Adenosine Deaminase (ADA)	P00813	INF,IMO
Caspase-8 (CASP-8 )	Q14790	INF,IMO
C-C motif chemokine 19 (CCL19)	Q99731	INF,IMO
C-C motif chemokine 20 (CCL20)	P78556	INF,IMO
C-C motif chemokine 23 (CCL23)	P55773	INF,IMO
C-C motif chemokine 4 (CCL4 )	P13236	INF,IMO
CD40L receptor (CD40)	P25942	INF,IMO
C-X-C motif chemokine 10 (CXCL10 )	P02778	INF,IMO
C-X-C motif chemokine 11 (CXCL11)	O14625	INF,IMO
C-X-C motif chemokine 5 (CXCL5 )	P42830	INF,IMO
C-X-C motif chemokine 9 (CXCL9 )	Q07325	INF,IMO
Fractalkine (CX3CL1 )	P78423	INF,IMO
Interferon gamma (IFN-gamma)	P01579	INF,IMO
Interleukin-1 alpha (IL-1 alpha)	P01583	INF,IMO
Interleukin-13 (IL-13)	P35225	INF,IMO
Interleukin-2 (IL-2)	P60568	INF,IMO
Interleukin-33 (IL-33)	O95760	INF,IMO
Interleukin-4 (IL-4)	P05112	INF,IMO
Interleukin-7 (IL-7)	P13232	INF,IMO
Interleukin-8 (IL-8)	P10145	INF,IMO
Latency-associated peptide transforming growth factor beta-1 (LAP TGF-beta-1)	P01137	INF,IMO
Macrophage colony-stimulating factor 1 (CSF-1)	P09603	INF,IMO
Monocyte chemotactic protein 2 (MCP-2)	P80075	INF,IMO
Monocyte chemotactic protein 3 (MCP-3)	P80098	INF,IMO
Monocyte chemotactic protein 4 (MCP-4)	Q99616	INF,IMO
Natural killer cell receptor 2B4 (CD244)	Q9BZW8	INF,IMO
Programmed cell death 1 ligand 1 (PD-L1)	Q9NZQ7	INF,IMO
T-cell surface glycoprotein CD5 (CD5)	P06127	INF,IMO
T-cell surface glycoprotein CD8 alpha chain (CD8A)	P01732	INF,IMO
Tumor necrosis factor (Ligand) superfamily, member 12 (TWEAK)	O43508	INF,IMO
Tumor necrosis factor (TNF)	P01375	INF,IMO
Tumor necrosis factor ligand superfamily member 14 (TNFSF14 )	O43557	INF,IMO
Tumor necrosis factor receptor superfamily member 9 (TNFRSF9)	Q07011	INF,IMO
Beta-nerve growth factor (Beta-NGF)	P01138	INF,NEU
Glial cell line-derived neurotrophic factor (GDNF)	P39905	INF,NEU
Transforming growth factor alpha (TGF-alpha)	P01135	INF,ONC II
Hepatocyte growth factor (HGF)	P14210	INF,ONC II,IMO
TNF-related apoptosis-inducing ligand (TRAIL)	P50591	INF,ONC II,IMO
Vascular endothelial growth factor A (VEGF-A)	P15692	INF,ONC II,IMO
Allergin-1 (MILR1)	Q7Z6M3	IRE
Aryl hydrocarbon receptor nuclear translocator (ARNT)	P27540	IRE
BaculovIREal IAP repeat-containing protein 2 (BIREC2)	Q13490	IRE
Beta-galactosidase (GLB1)	P16278	IRE
Butyrophilin subfamily 3 member A2 (BTN3A2)	P78410	IRE
Contactin-associated protein-like 2 (CNTNAP2)	Q9UHC6	IRE
Corneodesmosin (CDSN)	Q15517	IRE
Corticosteroid 11-beta-dehydrogenase isozyme 1 (HSD11B1)	P28845	IRE
CoxsackievIREus and adenovIREus receptor (CXADR)	P78310	IRE
C-type lectin domain family 4 member A (CLEC4A)	Q9UMR7	IRE
C-type lectin domain family 4 member C (CLEC4C)	Q8WTT0	IRE
C-type lectin domain family 4 member D (CLEC4D)	Q8WXI8	IRE
C-type lectin domain family 4 member G (CLEC4G)	Q6UXB4	IRE
C-type lectin domain family 6 member A (CLEC6A)	Q6EIG7	IRE
C-type lectin domain family 7 member A (CLEC7A)	Q9BXN2	IRE
Cytoskeleton-associated protein 4 (CKAP4)	Q07065	IRE
Diacylglycerol kinase zeta (DGKZ)	Q13574	IRE
DNA fragmentation factor subunit alpha (DFFA)	O00273	IRE
Dual adapter for phosphotyrosine and 3-phosphotyrosine and 3-phosphoinositide (DAPP1)	Q9UN19	IRE
Dynactin subunit 1 (DCTN1)	Q14203	IRE
E3 ubiquitin-protein ligase TRIM21 (TRIM21)	P19474	IRE
Egl nine homolog 1 (EGLN1)	Q9GZT9	IRE
Eukaryotic translation initiation factor 4 gamma 1 (EIF4G1)	Q04637	IRE
Eukaryotic translation initiation factor 5A-1 (EIF5A)	P63241	IRE
Fc receptor-like protein 3 (FCRL3)	Q96P31	IRE
Fc receptor-like protein 6 (FCRL6)	Q6DN72	IRE
FXYD domain-containing ion transport regulator 5 (FXYD5)	Q96DB9	IRE
Hematopoietic lineage cell-specific protein (HCLS1)	P14317	IRE
Histamine N-METhyltransferase (HNMT)	P50135	IRE
Importin subunit alpha-5 (KPNA1)	P52294	IRE
Inactive dipeptidyl peptidase 10 (DPP10)	Q8N608	IRE
Integral membrane protein 2A (ITM2A)	O43736	IRE
Integrin alpha-11 (ITGA11)	Q9UKX5	IRE
Integrin alpha-6 (ITGA6)	P23229	IRE
Integrin beta-6 (ITGB6)	P18564	IRE
Interferon lambda receptor 1 (IFNLR1)	Q8IU57	IRE
Interferon regulatory factor 9 (IREF9)	Q00978	IRE
Interleukin-1 receptor-associated kinase 1 (IREAK1)	P51617	IRE
Interleukin-1 receptor-associated kinase 4 (IREAK4)	Q9NWZ3	IRE
Islet cell autoantigen 1 (ICA1)	Q05084	IRE
Keratin, type I cytoskeletal 19 (KRT19)	P08727	IRE
Leukocyte immunoglobulin-like receptor subfamily B member 4 (LILRB4)	Q8NHJ6	IRE
Lymphocyte activation gene 3 protein (LAG3)	P18627	IRE
Lymphocyte antigen 75 (LY75)	O60449	IRE
Mannan-binding lectin serine protease 1 (MASP1)	P48740	IRE
Merlin (NF2)	P35240	IRE
METhylated-DNA--protein-cysteine METhyltransferase (MGMT)	P16455	IRE
Neurabin-2 (PPP1R9B)	Q96SB3	IRE
Neurotrophin-4 (NTF4)	P34130	IRE
Nuclear factor of activated T-cells, cytoplasmic 3 (NFATC3)	Q12968	IRE
Parathyroid hormone/parathyroid hormone-related peptide receptor (PTH1R)	Q03431	IRE
PC4 and SFRS1-interacting protein (PSIP1)	O75475	IRE
PeroxIREedoxin-1 (PRDX1)	Q06830	IRE
PeroxIREedoxin-5, mitochondrial (PRDX5)	P30044	IRE
Phosphoinositide 3-kinase adapter protein 1 (PIK3AP1)	Q6ZUJ8	IRE
Plexin-A4 (PLXNA4)	Q9HCM2	IRE
Polypeptide N-acetylgalactosaminyltransferase 3 (GALNT3)	Q14435	IRE
Probable ATP-dependent RNA helicase DDX58 (DDX58)	O95786	IRE
Protein FAM3B (FAM3B)	P58499	IRE
Protein HEXIM1 (HEXIM1)	O94992	IRE
Protein kinase C theta type (PRKCQ)	Q04759	IRE
Protein sprouty homolog 2 (SPRY2)	O43597	IRE
Protein-arginine deiminase type-2 (PADI2)	Q9Y2J8	IRE
SH2 domain-containing protein 1A (SH2D1A)	O60880	IRE
SH2B adapter protein 3 (SH2B3)	Q9UQQ2	IRE
Signaling threshold-regulating transmembrane adapter 1 (SIT1)	Q9Y3P8	IRE
SRSF protein kinase 2 (SRPK2)	P78362	IRE
Stanniocalcin-1 (STC1)	P52823	IRE
Thioredoxin-dependent peroxide reductase, mitochondrial (PRDX3)	P30048	IRE
TNF receptor-associated factor 2 (TRAF2)	Q12933	IRE
TRAF family member-associated NF-kappa-B activator (TANK)	Q92844	IRE
Transcription regulator protein BACH1 (BACH1)	O14867	IRE
Triggering receptor expressed on myeloid cells 1 (TREM1)	Q9NP99	IRE
Tripartite motif-containing protein 5 (TRIM5)	Q9C035	IRE
Tryptase alpha/beta-1 (TPSAB1)	Q15661	IRE
Tumor necrosis factor receptor superfamily member EDAR (EDAR)	Q9UNE0	IRE
Discoidin, CUB and LCCL domain-containing protein 2 (DCBLD2)	Q96PD2	IRE, CRE
Transcription factor AP-1 (JUN)	P05412	IRE, CRE
Zinc finger and BTB domain-containing protein 16 (ZBTB16)	Q05516	IRE, CRE
Adenosylhomocysteinase (AHCY)	P23526	MET
Adhesion G protein-coupled receptor E2 (ADGRE2)	Q9UHX3	MET
Adhesion G-protein coupled receptor G2 (ADGRG2)	Q8IZP9	MET
Amyloid-like protein 1 (APLP1)	P51693	MET
Angiopoietin-related protein 1 (ANGPTL1)	O95841	MET
Angiopoietin-related protein 7 (ANGPTL7)	O43827	MET
Annexin A11 (ANXA11)	P50995	MET
Annexin A4 (ANXA4)	P09525	MET
Appetite-regulating hormone (GHRL)	Q9UBU3	MET
Aromatic-L-amino-acid decarboxylase (DDC)	P20711	MET
B-cell antigen receptor complex-associated protein beta chain (CD79B)	P40259	MET
Cadherin-2 (CDH2)	P19022	MET
Cadherin-related family member 5 (CDHR5)	Q9HBB8	MET
Calsyntenin-2 (CLSTN2)	Q9H4D0	MET
Carbonic anhydrase 13 (CA13)	Q8N1Q1	MET
Catechol O-METhyltransferase (COMT)	P21964	MET
Cathepsin O (CTSO)	P43234	MET
CD2-associated protein (CD2AP)	Q9Y5K6	MET
Chordin-like protein 2 (CHRDL2)	Q6WN34	MET
Clusterin-like protein 1 (CLUL1)	Q15846	MET
Coiled-coil domain-containing protein 80 (CCDC80)	Q76M96	MET
Crk-like protein (CRKL)	P46109	MET
C-type lectin domain family 5 member A (CLEC5A)	Q9NY25	MET
CXADR-like membrane protein (CLMP)	Q9H6B4	MET
Diablo homolog, mitochondrial (DIABLO)	Q9NR28	MET
Dihydropteridine reductase (QDPR)	P09417	MET
Dipeptidyl peptidase 2 (DPP7)	Q9UHL4	MET
Disabled homolog 2 (DAB2)	P98082	MET
DNA-(apurinic or apyrimidinic site) lyase (APEX1)	P27695	MET
Ectonucleoside triphosphate diphosphohydrolase 5 (ENTPD5)	O75356	MET
Ectonucleotide pyrophosphatase/phosphodiesterase family member 7 (ENPP7)	Q6UWV6	MET
Eosinophil cationic protein (RNASE3)	P12724	MET
Fc receptor-like protein 1 (FCRL1)	Q96LA6	MET
Fructose-1,6-bisphosphatase 1 (FBP1)	P09467	MET
Galanin peptides (GAL)	P22466	MET
Gamma-enolase (ENO2)	P09104	MET
Glutaredoxin-1 (GLRX)	P35754	MET
GRB2-related adapter protein 2 (GRAP2)	O75791	MET
Hepatoma-derived growth factor (HDGF)	P51858	MET
Inactive tyrosine-protein kinase transmembrane receptor ROR1 (ROR1)	Q01973	MET
Insulin-like growth factor-binding protein-like 1 (IGFBPL1)	Q8WX77	MET
Integrin beta-7 (ITGB7)	P26010	MET
Kallikrein-10 (KLK10)	O43240	MET
Kynurenine--oxoglutarate transaminase 1 (KYAT1)	Q16773	MET
Large proline-rich protein BAG6 (BAG6)	P46379	MET
Leucine-rich repeats and immunoglobulin-like domains protein 1 (LRIG1)	Q96JA1	MET
Leukocyte immunoglobulin-like receptor subfamily A member 5 (LILRA5)	A6NI73	MET
Low-density lipoprotein receptor-related protein 11 (LRP11)	Q86VZ4	MET
Lysophosphatidic acid phosphatase type 6 (ACP6)	Q9NPH0	MET
Meprin A subunit beta (MEP1B)	Q16820	MET
METeorin-like protein (METRNL)	Q641Q3	MET
Multiple coagulation factor deficiency protein 2 (MCFD2)	Q8NI22	MET
NAD kinase (NADK)	O95544	MET
Nectin-2 (NECTIN2)	Q92692	MET
Neural proliferation differentiation and control protein 1 (NPDC1)	Q9NQX5	MET
Neuronal pentraxin receptor (NPTXR)	O95502	MET
Nodal modulator 1 (NOMO1)	Q15155	MET
PaIREed immunoglobulin-like type 2 receptor beta (PILRB)	Q9UKJ0	MET
Peptidyl-prolyl cis-trans isomerase FKBP4 (FKBP4)	Q02790	MET
Phosphoprotein associated with glycosphingolipid-enriched microdomains 1 (PAG1)	Q9NWQ8	MET
Pro-cathepsin H (CTSH)	P09668	MET
Protein FAM3C (FAM3C)	Q92520	MET
Protein phosphatase inhibitor 2 (PPP1R2)	P41236	MET
Protein S100-P (S100P)	P25815	MET
Regenerating islet-derived protein 4 (REG4)	Q9BYZ8	MET
Reticulon-4 receptor (RTN4R)	Q9BZR6	MET
Retinal dehydrogenase 1 (ALDH1A1)	P00352	MET
Ribosyldihydronicotinamide dehydrogenase [quinone] (NQO2)	P16083	MET
Scavenger receptor cysteine-rich domain-containing group B protein (SSC4D)	Q8WTU2	MET
Sclerostin (SOST)	Q9BQB4	MET
Semaphorin-3F (SEMA3F)	Q13275	MET
Serpin B6 (SERPINB6)	P35237	MET
Serpin B8 (SERPINB8)	P50452	MET
Sialic acid-binding Ig-like lectin 7 (SIGLEC7)	Q9Y286	MET
Sialomucin core protein 24 (CD164)	Q04900	MET
Soluble calcium-activated nucleotidase 1 (CANT1)	Q8WVQ1	MET
Sulfatase-modifying factor 2 (SUMF2)	Q8NBJ7	MET
Synaptosomal-associated protein 23 (SNAP23)	O00161	MET
Syndecan-4 (SDC4)	P31431	MET
T-cell surface glycoprotein CD1c (CD1C)	P29017	MET
ThiMET oligopeptidase (THOP1)	P52888	MET
Thioredoxin domain-containing protein 5 (TXNDC5)	Q8NBS9	MET
Thymidine phosphorylase (TYMP)	P19971	MET
Thyrotropin subunit beta (TSHB)	P01222	MET
Trefoil factor 2 (TFF2)	Q03403	MET
Tubulointerstitial nephritis antigen-like (TINAGL1)	Q9GZM7	MET
Tyrosine-protein kinase receptor TYRO3 (TYRO3)	Q06418	MET
Ubiquitin carboxyl-terminal hydrolase 8 (USP8)	P40818	MET
Versican core protein (VCAN)	P13611	MET
ADP-ribosyl cyclase/cyclic ADP-ribose hydrolase 1 (CD38)	P28907	NEU
Alpha-2-macroglobulin receptor-associated protein (Alpha-2-MRAP)	P30533	NEU
BDNF/NT-3 growth factors receptor (NTRK2)	Q16620	NEU
Bone morphogenetic protein 4 (BMP-4)	P12644	NEU
Brevican core protein (BCAN)	Q96GW7	NEU
Brorin (VWC2)	Q2TAL6	NEU
Cadherin-3 (CDH3)	P22223	NEU
Cadherin-6 (CDH6)	P55285	NEU
Carboxypeptidase A2 (CPA2)	P48052	NEU
Carboxypeptidase M (CPM)	P14384	NEU
Cathepsin S (CTSS)	P25774	NEU
Cell adhesion molecule 3 (CADM3)	Q8N126	NEU
Cell surface glycoprotein CD200 receptor 1 (CD200R1)	Q8TD46	NEU
CMRF35-like molecule 1 (CLM-1)	Q8TDQ1	NEU
CMRF35-like molecule 6 (CLM-6)	Q08708	NEU
Contactin-5 (CNTN5)	O94779	NEU
C-type lectin domain family 1 member B (CLEC1B)	Q9P126	NEU
C-type lectin domain family 10 member A (CLEC10A)	Q8IUN9	NEU
Dickkopf-related protein 4 (Dkk-4)	Q9UBT3	NEU
Dipeptidyl peptidase 1 (CTSC)	P53634	NEU
Disintegrin and METalloproteinase domain-containing protein 22 (ADAM 22)	Q9P0K1	NEU
Disintegrin and METalloproteinase domain-containing protein 23 (ADAM 23)	O75077	NEU
Draxin (DRAXIN)	Q8NBI3	NEU
Ephrin type-B receptor 6 (EPHB6)	O15197	NEU
Ephrin-A4 (EFNA4)	P52798	NEU
Epithelial discoidin domain-containing receptor 1 (DDR1)	Q08345	NEU
Ezrin (EZR)	P15311	NEU
Fc receptor-like protein 2 (FcRL2)	Q96LA5	NEU
Galectin-8 (gal-8)	O00214	NEU
GDNF family receptor alpha-1 (GFR-alpha-1)	P56159	NEU
GDNF family receptor alpha-3 (GDNFR-alpha-3)	O60609	NEU
Glypican-5 (GCP5)	P78333	NEU
Granulocyte Colony-Stimulating Factor (G-CSF)	P09919	NEU
Granulocyte-macrophage colony-stimulating factor receptor subunit alpha (GM-CSF-R-alpha)	P15509	NEU
Growth/differentiation factor 8 (GDF-8)	O14793	NEU
Hydroxyacylglutathione hydrolase, mitochondrial (HAGH)	Q16775	NEU
Interleukin-5 receptor subunit alpha (IL-5R-alpha)	Q01344	NEU
Junctional adhesion molecule B (JAM-B)	P57087	NEU
Kynureninase (KYNU)	Q16719	NEU
Latexin (LXN)	Q9BS40	NEU
Layilin (LAYN)	Q6UX15	NEU
Leucine-rich repeat transmembrane protein FLRT2 (FLRT2)	O43155	NEU
Leukocyte-associated immunoglobulin-like receptor 2 (LAIRE-2)	Q6ISS4	NEU
Linker for activation of T-cells family member 1 (LAT)	O43561	NEU
Lysosome membrane protein 2 (SCARB2)	Q14108	NEU
Macrophage scavenger receptor types I and II (MSR1)	P21757	NEU
MAM domain-containing glycosylphosphatidylinositol anchor protein 1 (MDGA1)	Q8NFP4	NEU
Matrilin-3 (MATN3)	O15232	NEU
Mesencephalic astrocyte-derived neurotrophic factor (MANF)	P55145	NEU
Microtubule-associated protein Tau (MAPT)	P10636	NEU
N-acylethanolamine-hydrolyzing acid amidase (NAAA)	Q02083	NEU
Neprilysin (NEP)	P08473	NEU
Netrin receptor UNC5C (UNC5C)	O95185	NEU
Neuroblastoma suppressor of tumorigenicity 1 (NBL1)	P41271	NEU
Neurocan core protein (NCAN)	O14594	NEU
Neuronal cell adhesion molecule (Nr-CAM)	Q92823	NEU
Neuropilin-2 (NRP2)	O60462	NEU
Neutral ceramidase (N-CDase)	Q9NR71	NEU
Nicotinamide/nicotinic acid mononucleotide adenylyltransferase 1 (NMNAT1)	Q9HAN9	NEU
NKG2D ligand 2 (N2DL-2)	Q9BZM5	NEU
NT-3 growth factor receptor (NTRK3)	Q16288	NEU
OX-2 membrane glycoprotein (CD200)	P41217	NEU
Platelet-derived growth factor receptor alpha (PDGF-R-alpha)	P16234	NEU
Plexin-B1 (PLXNB1)	O43157	NEU
Plexin-B3 (PLXNB3)	Q9ULL4	NEU
PoliovIREus receptor (PVR)	P15151	NEU
Protogenin (PRTG)	Q2VWP7	NEU
Repulsive guidance molecule A (RGMA)	Q96B86	NEU
RGM domain family member B (RGMB)	Q6NW40	NEU
Roundabout homolog 2 (ROBO2)	Q9HCK4	NEU
R-spondin-1 (RSPO1)	Q2MKA7	NEU
Scavenger receptor class A member 5 (SCARA5)	Q6ZMJ2	NEU
Scavenger receptor class F member 2 (SCARF2)	Q96GP6	NEU
Secreted frizzled-related protein 3 (sFRP-3)	Q92765	NEU
Serine/threonine-protein kinase receptor R3 (SKR3)	P37023	NEU
Sialic acid-binding Ig-like lectin 9 (Siglec-9)	Q9Y336	NEU
Sialoadhesin (SIGLEC1)	Q9BZZ2	NEU
SPARC-related modular calcium-binding protein 2 (SMOC2)	Q9H3U7	NEU
Sphingomyelin phosphodiesterase (SMPD1)	P17405	NEU
Tenascin-R (TN-R)	Q92752	NEU
Testican-1 (SPOCK1)	Q08629	NEU
Thy-1 membrane glycoprotein (THY 1)	P04216	NEU
Transmembrane protease serine 5 (TMPRSS5)	Q9H3S3	NEU
Tumor necrosis factor receptor superfamily member 27 (EDA2R)	Q9HAV5	NEU
WAP, Kazal, immunoglobulin, Kunitz and NTR domain-containing protein 1 (WFIKKN1)	Q96NZ8	NEU
Interleukin-12 (IL-12)	P29460, P29459	NEU, IMO
Cytotoxic and regulatory T-cell molecule (CRTAM)	O95727	NEU,IMO
Granzyme A (GZMA)	P12544	NEU,IMO
Tumor necrosis factor receptor superfamily member 12A (TNFRSF12A)	Q9NP84	NEU,IMO
Tumor necrosis factor receptor superfamily member 21 (TNFRSF21)	O75509	NEU,IMO
6-pyruvoyl tetrahydrobiopterin synthase [PTS]	Q03393	NEX
Alanyl-tRNA editing protein Aarsd1 [AARSD1]	Q9BTE6	NEX
Alpha-(1,6)-fucosyltransferase [FUT8]	Q9BYC5	NEX
Amiloride-sensitive amine oxidase [copper-containing] [AOC1]	P19801	NEX
Annexin A10 [ANXA10]	Q9UJ72	NEX
Asialoglycoprotein receptor 1 [ASGR1]	P07306	NEX
Beta-defensin 4A [DEFB4A]	O15263	NEX
Beta-klotho [KLB]	Q86Z14	NEX
Bis(5'-adenosyl)-triphosphatase [FHIT]	P49789	NEX
Bone marrow stromal antigen 2 [BST2]	Q10589	NEX
Cadherin-15 [CDH15]	P55291	NEX
Cadherin-17 [CDH17]	Q12864	NEX
Calcineurin subunit B type 1 [PPP3R1]	P63098	NEX
Calcium-regulated heat-stable protein 1 [CARHSP1]	Q9Y2V2	NEX
Calsyntenin-1 [CLSTN1]	O94985	NEX
Carcinoembryonic antigen-related cell adhesion molecule 3 [CEACAM3]	P40198	NEX
Cardiotrophin-1 [CTF1]	Q16619	NEX
C-C motif chemokine 27 [CCL27]	Q9Y4X3	NEX
CD302 antigen [CD302]	Q8IX05	NEX
CD63 antigen [CD63]	P08962	NEX
Centrin-2 [CETN2]	P41208	NEX
Collagen type IV alpha-3-binding protein [COL4A3BP]	Q9Y5P4	NEX
Cysteine-rich protein 2 [CRIP2]	P52943	NEX
Death domain-containing protein [CRADD]	P78560	NEX
Desmoglein-3 [DSG3]	P32926	NEX
Dipeptidase 1 [DPEP1]	P16444	NEX
Dipeptidase 2 [DPEP2]	Q9H4A9	NEX
Disintegrin and METalloproteinase domain-containing protein 15 [ADAM15]	Q13444	NEX
Dual specificity protein phosphatase 3 [DUSP3]	P51452	NEX
E3 ubiquitin-protein ligase RNF31 [RNF31]	Q96EP0	NEX
Endoplasmin [HSP90B1]	P14625	NEX
Endothelin-converting enzyme 1 [ECE1]	P42892	NEX
Ephrin type-A receptor 10 [EPHA10]	Q5JZY3	NEX
Eukaryotic translation initiation factor 4B [EIF4B]	P23588	NEX
Fibroblast growth factor receptor 2 [FGFR2]	P21802	NEX
Folate receptor beta [FOLR2]	P14207	NEX
Gamma-interferon-inducible lysosomal thiol reductase [IFI30]	P13284	NEX
Gamma-synuclein [SNCG]	O76070	NEX
Glutathione hydrolase 5 proenzyme [GGT5]	P36269	NEX
Glutathione S-transferase P [GSTP1]	P09211	NEX
Glycodelin [PAEP]	P09466	NEX
Group 10 secretory phospholipase A2 [PLA2G10]	O15496	NEX
Guanylate-binding protein 2 [GBP2]	P32456	NEX
Heme oxygenase 2 [HMOX2]	P30519	NEX
Immunoglobulin alpha Fc receptor [FCAR]	P24071	NEX
Immunoglobulin superfamily containing leucine-rich repeat protein 2 [ISLR2]	Q6UXK2	NEX
Inhibitor of growth protein 1 [ING1]	Q9UK53	NEX
Inositol monophosphatase 1 [IMPA1]	P29218	NEX
Integrin-linked kinase-associated serine/threonine phosphatase 2C [ILKAP]	Q9H0C8	NEX
Interferon lambda-1 [IFNL1]	Q8IU54	NEX
Interleukin-15 [IL15]	P40933	NEX
Interleukin-3 receptor subunit alpha [IL3RA]	P26951	NEX
Interleukin-32 [IL32]	P24001	NEX
KIF1-binding protein [KIF1BP]	Q96EK5	NEX
Killer cell immunoglobulin-like receptor 2DL3 [KIRE2DL3]	P43628	NEX
Kin of IRERE-like protein 2 [KIREREL2]	Q6UWL6	NEX
Leptin receptor [LEPR]	P48357	NEX
Mitotic spindle assembly checkpoint protein MAD1 [MAD1L1]	Q9Y6D9	NEX
Myeloid cell surface antigen CD33 [CD33]	P20138	NEX
N-alpha-acetyltransferase 10 [NAA10]	P41227	NEX
NEDD4-like E3 ubiquitin-protein ligase [WWP2]	O00308	NEX
NEDD8-conjugating enzyme UBE2F [UBE2F]	Q969M7	NEX
Neurexophilin-1 [NXPH1]	P58417	NEX
Neurofilament light polypeptide [NEFL]	P07196	NEX
Nucleophosmin [NPM1]	P06748	NEX
Peptidyl-prolyl cis-trans isomerase FKBP5 [FKBP5]	Q13451	NEX
Peptidyl-prolyl cis-trans isomerase FKBP7 [FKBP7]	Q9Y680	NEX
Phosphoethanolamine/phosphocholine phosphatase [PHOSPHO1]	Q8TCT1	NEX
Phosphomevalonate kinase [PMVK]	Q15126	NEX
Phosphoribosyltransferase domain-containing protein 1 [PRTFDC1]	Q9NRG1	NEX
Prefoldin subunit 2 [PFDN2]	Q9UHV9	NEX
Pregnancy-specific beta-1-glycoprotein 1 [PSG1]	P11464	NEX
ProepIREegulin [EREG]	O14944	NEX
Proline-rich AKT1 substrate 1 [AKT1S1]	Q96B36	NEX
Proteasome activator complex subunit 1 [PSME1]	Q06323	NEX
Protein ABHD14B [ABHD14B]	Q96IU4	NEX
Protein NDRG1 [NDRG1]	Q92597	NEX
Ribokinase [RBKS]	Q9H477	NEX
Ribosomal protein S6 kinase beta-1 [RPS6KB1]	P23443	NEX
Secreted frizzled-related protein 1 [SFRP1]	Q8N474	NEX
Signal recognition particle 14 kDa protein [SRP14]	P37108	NEX
SPARC-related modular calcium-binding protein 1 [SMOC1]	Q9H4F8	NEX
Teratocarcinoma-derived growth factor 1 [TDGF1]	P13385	NEX
Tubulin polymerization-promoting protein family member 3 [TPPP3]	Q9BW30	NEX
Tubulin-folding cofactor B [TBCB]	Q99426	NEX
Tumor necrosis factor receptor superfamily member 13C [TNFRSF13C]	Q96RJ3	NEX
Tyrosine-protein phosphatase non-receptor type 1 [PTPN1]	P18031	NEX
Uteroglobin [SCGB1A1]	P11684	NEX
V-set and transmembrane domain-containing protein 1 [VSTM1]	Q6UX27	NEX
V-type proton ATPase subunit F [ATP6V1F]	Q16864	NEX
Zinc finger protein Helios [IKZF2]	Q9UKS7	NEX
[Pyruvate dehydrogenase [acetyl-transferring]]-phosphatase 1, mitochondrial (PDP1)	Q9P0J1	ODA
5'-AMP-activated protein kinase subunit beta-1 (PRKAB1)	Q9Y478	ODA
Aldehyde dehydrogenase, dimeric NADP-preferring (ALDH3A1)	P30838	ODA
Anterior gradient protein 2 homolog (AGR2)	O95994	ODA
Apoptosis-inducing factor 1, mitochondrial (AIFM1)	O95831	ODA
B-cell scaffold protein with ankyrin repeats (BANK1)	Q8NDB2	ODA
BH3-interacting domain death agonist (BID)	P55957	ODA
BMP and activin membrane-bound inhibitor homolog (BAMBI)	Q13145	ODA
Calcitonin (CALCA)	P01258	ODA
Calreticulin (CALR)	P27797	ODA
Carbonic anhydrase 12 (CA12)	O43570	ODA
Carbonic anhydrase 14 (CA14)	Q9ULX7	ODA
Casein kinase I isoform delta (CSNK1D)	P48730	ODA
Claspin (CLSPN)	Q9HAW4	ODA
CMP-N-acetylneuraminate-beta-galactosamide-alpha-2,3-sialyltransferase 1 (ST3GAL1)	Q11201	ODA
Cocaine esterase (CES2)	O00748	ODA
Contactin-2 (CNTN2)	Q02246	ODA
Corticoliberin (CRH)	P06850	ODA
C-type lectin domain family 1 member A (CLEC1A)	Q8NC01	ODA
C-type natriuretic peptide (NPPC)	P23582	ODA
Desmoglein-4 (DSG4)	Q86SJ6	ODA
Dipeptidyl aminopeptidase-like protein 6 (DPP6)	P42658	ODA
DNA topoisomerase 2-beta (TOP2B)	Q02880	ODA
Ectonucleoside triphosphate diphosphohydrolase 2 (ENTPD2)	Q9Y5L3	ODA
EGF-like repeat and discoidin I-like domain-containing protein 3 (EDIL3)	O43854	ODA
Enteropeptidase (TMPRSS15)	P98073	ODA
Epidermal growth factor-like protein 7 (EGFL7)	Q9UHF1	ODA
Erbin (ERBIN)	Q96RT1	ODA
Erythropoietin (EPO)	P01588	ODA
Fatty acid-binding protein 9 (FABP9)	Q0Z7S8	ODA
Forkhead box protein O1 (FOXO1)	Q12778	ODA
Fructose-2,6-bisphosphatase TIGAR (TIGAR)	Q9NQ88	ODA
Hematopoietic prostaglandin D synthase (HPGDS)	O60760	ODA
Inactive tyrosine-protein kinase 7 (PTK7)	Q13308	ODA
Integrin beta-1-binding protein 1 (ITGB1BP1)	O14713	ODA
Interferon-inducible double-stranded RNA-dependent protein kinase activator A (PRKRA)	O75569	ODA
Killer cell immunoglobulin-like receptor 3DL1 [KIRE3DL1]	P43629	ODA
Leukotriene A-4 hydrolase (LTA4H)	P09960	ODA
Linker for activation of T-cells family member 2 (LAT2)	Q9GZY6	ODA
Lutropin subunit beta (LHB)	P01229	ODA
Macrophage erythroblast attacher (MAEA)	Q7L5Y9	ODA
Macrophage-capping protein (CAPG)	P40121	ODA
Melanoma-associated antigen D1 (MAGED1)	Q9Y5V3	ODA
METhionine aminopeptidase 1 (METAP1)	P53582	ODA
Mevalonate kinase (MVK)	Q03426	ODA
Mitogen-activated protein kinase kinase kinase kinase 5 (MAP4K5)	Q9Y4K4	ODA
Mothers against decapentaplegic homolog 1 (SMAD1)	Q15797	ODA
NAD-dependent protein deacylase sIREtuin-5, mitochondrial (SIRET5)	Q9NXA8	ODA
NEDD8 ultimate buster 1 (NUB1)	Q9Y5A7	ODA
Neutrophil cytosol factor 2 (NCF2)	P19878	ODA
Nibrin (NBN)	O60934	ODA
Nucleobindin-2 (NUCB2)	P80303	ODA
Parvalbumin alpha (PVALB)	P20472	ODA
Paxillin (PXN)	P49023	ODA
Peptidyl-prolyl cis-trans isomerase FKBP1B (FKBP1B)	P68106	ODA
Perilipin-1 (PLIN1)	O60240	ODA
Phosphatidylinositol 3,4,5-trisphosphate 5-phosphatase 2 (INPPL1)	O15357	ODA
Platelet-derived growth factor C (PDGFC)	Q9NRA1	ODA
Plexin domain-containing protein 1 (PLXDC1)	Q8IUK5	ODA
Polypeptide N-acetylgalactosaminyltransferase 10 (GALNT10)	Q86SR1	ODA
Probetacellulin (BTC)	P35070	ODA
Prolow-density lipoprotein receptor-related protein 1 (LRP1)	Q07954	ODA
Proteasome subunit alpha type-1 (PSMA1)	P25786	ODA
Protein amnionless (AMN)	Q9BXJ7	ODA
Protein enabled homolog (ENAH)	Q8N8S7	ODA
Protein fosB (FOSB)	P53539	ODA
Protein max (MAX)	P61244	ODA
Protein phosphatase 1B (PPM1B)	O75688	ODA
Ras association domain-containing protein 2 (RASSF2)	P50749	ODA
Ras GTPase-activating protein 1 (RASA1)	P20936	ODA
Receptor-type tyrosine-protein phosphatase eta (PTPRJ)	Q12913	ODA
Renin receptor (ATP6AP2)	O75787	ODA
REST corepressor 1 (RCOR1)	Q9UKL0	ODA
Retinoic acid receptor responder protein 1 (RARRES1)	P49788	ODA
Ribonucleoside-diphosphate reductase subunit M2 B (RRM2B)	Q7LG56	ODA
Serpin A9 (SERPINA9)	Q86WD7	ODA
Serum paraoxonase/arylesterase 2 (PON2)	Q15165	ODA
Syntaxin-8 (STX8)	Q9UNK0	ODA
Syntaxin-binding protein 3 (STXBP3)	O00186	ODA
Troponin I, cardiac muscle (TNNI3)	P19429	ODA
Tyrosine-protein kinase Fes/Fps (FES)	P07332	ODA
Tyrosine-protein kinase Fgr (FGR)	P09769	ODA
Tyrosine-protein kinase Yes (YES1)	P07947	ODA
Vasohibin-1 (VASH1)	Q7L8A9	ODA
Wiskott-Aldrich syndrome protein (WAS)	P42768	ODA
Ectonucleoside triphosphate diphosphohydrolase 6 (ENTPD6)	O75354	ODA, CRE
5'-nucleotidase (5'-NT)	P21589	ONC II
A disintegrin and METalloproteinase with thrombospondin motifs 15 (ADAM-TS 15)	Q8TE58	ONC II
Alpha-taxilin (TXLNA)	P40222	ONC II
Annexin A1 (ANXA1)	P04083	ONC II
Carboxypeptidase E (CPE)	P16870	ONC II
Carcinoembryonic antigen (CEA)	P06731	ONC II
Carcinoembryonic antigen-related cell adhesion molecule 1 (CEACAM1)	P13688	ONC II
Cathepsin L2 (CTSV)	O60911	ONC II
CD160 antigen (CD160)	O95971	ONC II
CD48 antigen (CD48)	P09326	ONC II
Cornulin (CRNN)	Q9UBG3	ONC II
C-type lectin domain family 4 member K (CD207)	Q9UJ71	ONC II
Cyclin-dependent kinase inhibitor 1 (CDKN1A)	P38936	ONC II
Delta-like protein 1 (DLL1)	O00548	ONC II
Disintegrin and METalloproteinase domain-containing protein 8 (ADAM8)	P78325	ONC II
Endothelial cell-specific molecule 1 (ESM-1)	Q9NQ30	ONC II
Ephrin type-A receptor 2 (EPHA2)	P29317	ONC II
FAS-associated death domain protein (FADD)	Q13158	ONC II
Fc receptor-like B (FCRLB)	Q6BAA4	ONC II
Fibroblast growth factor-binding protein 1 (FGF-BP1)	Q14512	ONC II
Folate receptor alpha (FR-alpha)	P15328	ONC II
Folate receptor gamma (FR-gamma)	P41439	ONC II
Furin (FUR)	P09958	ONC II
Glypican-1 (GPC1)	P35052	ONC II
Insulin-like growth factor 1 receptor (IGF1R)	P08069	ONC II
Integrin alpha-V (ITGAV)	P06756	ONC II
Integrin beta-5 (ITGB5)	P18084	ONC II
Interferon gamma receptor 1 (IFN-gamma-R1)	P15260	ONC II
Kallikrein-11 (hK11)	Q9UBX7	ONC II
Kallikrein-13 (KLK13)	Q9UKR3	ONC II
Kallikrein-14 (hK14)	Q9P0G3	ONC II
Kallikrein-8 (hK8)	O60259	ONC II
Ly6/PLAUR domain-containing protein 3 (LYPD3)	O95274	ONC II
Melanoma-derived growth regulatory protein (MIA)	Q16674	ONC II
Mesothelin (MSLN)	Q13421	ONC II
METhionine aminopeptidase 2 (METAP 2)	P50579	ONC II
Midkine (MK)	P21741	ONC II
Mothers against decapentaplegic homolog 5 (MAD homolog 5)	Q99717	ONC II
Mucin-16 (MUC-16)	Q8WXI7	ONC II
Nectin-4 (PVRL4)	Q96NY8	ONC II
Pancreatic prohormone (PPY)	P01298	ONC II
Podocalyxin (PODXL)	O00592	ONC II
Protein CYR61 (CYR61)	O00622	ONC II
Protein S100-A11 (S100A11)	P31949	ONC II
Protein S100-A4 (S100A4)	P26447	ONC II
Proto-oncogene tyrosine-protein kinase receptor Ret (RET)	P07949	ONC II
Receptor tyrosine-protein kinase erbB-2 (ErbB2/HER2)	P04626	ONC II
Receptor tyrosine-protein kinase erbB-3 (ErbB3/HER3)	P21860	ONC II
Receptor tyrosine-protein kinase erbB-4 (ErbB4/HER4)	Q15303	ONC II
R-spondin-3 (RSPO3)	Q9BXY4	ONC II
Secretory carrier-associated membrane protein 3 (SCAMP3)	O14828	ONC II
Seizure 6-like protein (SEZ6L)	Q9BYH1	ONC II
SPARC (SPARC)	P09486	ONC II
Syndecan-1 (SYND1)	P18827	ONC II
T-cell leukemia / lymphoma protein 1A (TCL1A)	P56279	ONC II
TGF-beta receptor type-2 (TGFR-2)	P37173	ONC II
Tissue factor pathway inhibitor 2 (TFPI-2)	P48307	ONC II
T-lymphocyte surface antigen Ly-9 (LY9)	Q9HBG7	ONC II
Toll-like receptor 3 (TLR3)	O15455	ONC II
Tumor necrosis factor ligand superfamily member 13 (TNFSF13)	O75888	ONC II
Tumor necrosis factor receptor superfamily member 19 (TNFRSF19)	Q9NS68	ONC II
Tumor necrosis factor receptor superfamily member 6B (TNFRSF6B)	O95407	ONC II
Tyrosine-protein kinase ABL1 (ABL1)	P00519	ONC II
Tyrosine-protein kinase Lyn (LYN)	P07948	ONC II
WAP four-disulfide core domain protein 2 (WFDC2)	Q14508	ONC II
Vascular endothelial growth factor receptor 3 (VEGFR-3)	P35916	ONC II
VEGF-co regulated chemokine 1 (CXL17)	Q6UXB2	ONC II
Vimentin (VIM)	P08670	ONC II
Wnt inhibitory factor 1 (WIF-1)	Q9Y5W5	ONC II
WNT1-inducible-signaling pathway protein 1 (WISP-1)	O95388	ONC II
Xaa-Pro aminopeptidase 2 (XPNPEP2)	O43895	ONC II
AmphIREegulin (AREG)	P15514	ONC II, IRE
Transmembrane glycoprotein NMB (GPNMB)	Q14956	ONC II, NEX
Carbonic anhydrase IX (CAIX)	Q16790	ONC II,IMO
CD27 antigen (CD27)	P26842	ONC II,IMO
CD70 antigen (CD70)	P32970	ONC II,IMO
C-X-C motif chemokine 13 (CXCL13 )	O43927	ONC II,IMO
Fas antigen ligand (FasL)	P48023	ONC II,IMO
Galectin-1 (Gal-1)	P09382	ONC II,IMO
Granzyme B (GZMB)	P10144	ONC II,IMO
Granzyme H (GZMH)	P20718	ONC II,IMO
ICOS ligand (ICOSLG)	O75144	ONC II,IMO
MHC class I polypeptide-related sequence A/B (MIC-A/B)	Q29983,Q29980	ONC II,IMO
Pro-epidermal growth factor (EGF)	P01133	ONC II,IMO
Tumor necrosis factor receptor superfamily member 4 (TNFRSF4 )	P43489	ONC II,IMO
Vascular endothelial growth factor receptor 2 (VEGFR-2)	P35968	ONC II,IMO
26S proteasome non-ATPase regulatory subunit 9 (PSMD9)	O00233	ONC III
ADP-ribosylation factor-binding protein GGA1 (GGA1)	Q9UJY5	ONC III
Aldose reductase (AKR1B1)	P15121	ONC III
Alkaline phosphatase, placental type (ALPP)	P05187	ONC III
Allograft inflammatory factor 1 (AIF1)	P55008	ONC III
Alpha-actinin-4 (ACTN4)	O43707	ONC III
Alpha-fetoprotein (AFP)	P02771	ONC III
Aminoacyl tRNA synthase complex-interacting multifunctional protein 1 (AIMP1)	Q12904	ONC III
B-cell receptor CD22 (CD22)	P20273	ONC III
Beta-1,3-N-acetylglucosaminyltransferase radical fringe (RFNG)	Q9Y644	ONC III
Beta-hexosaminidase subunit alpha (HEXA)	P06865	ONC III
Cadherin-related family member 2 (CDHR2)	Q9BYE9	ONC III
Calcium-binding and coiled-coil domain-containing protein 1 (CALCOCO1)	Q9P1Z2	ONC III
CAP-Gly domain-containing linker protein 2 (CLIP2)	Q9UDT6	ONC III
Caspase-2 (CASP2)	P42575	ONC III
Cell division cycle protein 27 homolog (CDC27)	P30260	ONC III
Cell surface A33 antigen (GPA33)	Q99795	ONC III
Cerebellin-4 (CBLN4)	Q9NTU7	ONC III
Choriogonadotropin subunit beta 3 (CGB3)	P0DN86	ONC III
CMRF35-like molecule 2 (CD300E)	Q496F6	ONC III
Collagen alpha-1(IX) chain (COL9A1)	P20849	ONC III
Complement C1q subcomponent subunit A (C1QA)	P02745	ONC III
C-X-C motif chemokine 14 (CXCL14)	O95715	ONC III
Cytosol aminopeptidase (LAP3)	P28838	ONC III
Cytosolic 5'-nucleotidase 3A (NT5C3A)	Q9H0P0	ONC III
dCTP pyrophosphatase 1 (DCTPP1 )	Q9H773	ONC III
Developmentally-regulated GTP-binding protein 2 (DRG2)	P55039	ONC III
Elongin-A (ELOA)	Q14241	ONC III
Endoplasmic reticulum resident protein 44 (ERP44)	Q9BS26	ONC III
Endoribonuclease LACTB2 (LACTB2)	Q53H82	ONC III
FAD-linked sulfhydryl oxidase ALR (GFER)	P55789	ONC III
F-box-like/WD repeat-containing protein TBL1X (TBL1X)	O60907	ONC III
Forkhead box protein O3 (FOXO3)	O43524	ONC III
General vesicular transport factor p115 (USO1)	O60763	ONC III
Golgi-associated PDZ and coiled-coil motif-containing protein (GOPC)	Q9HD26	ONC III
Guanidinoacetate N-METhyltransferase (GAMT)	Q14353	ONC III
Heat shock protein beta-6 (HSPB6)	O14558	ONC III
Hemoglobin subunit theta-1 (HBQ1)	P09105	ONC III
HLA class I histocompatibility antigen, alpha chain E (HLA-E)	P13747	ONC III
Immunoglobulin J chain (JCHAIN)	P01591	ONC III
Inositol polyphosphate 1-phosphatase (INPP1)	P49441	ONC III
Intercellular adhesion molecule 4 (ICAM4)	Q14773	ONC III
Intercellular adhesion molecule 5 (ICAM5)	Q9UMF0	ONC III
Interferon gamma receptor 2 (IFNGR2)	P38484	ONC III
Interleukin-1 beta (IL1B)	P01584	ONC III
Interleukin-17F (IL17F)	Q96PD4	ONC III
Kallikrein-4 (KLK4)	Q9Y5K2	ONC III
Lymphocyte-specific protein 1 (LSP1)	P33241	ONC III
MANSC domain-containing protein 1 (MANSC1)	Q9H8J5	ONC III
N-acetylgalactosaminyltransferase 7 (GALNT7)	Q86SF2	ONC III
Neural cell adhesion molecule L1 (L1CAM )	P32004	ONC III
Neuronal calcium sensor 1 (NCS1)	P62166	ONC III
Nicotinamide phosphoribosyltransferase (NAMPT)	P43490	ONC III
peroxisomal 3-ketoacyl-CoA thiolase (ACAA1)	P09110	ONC III
Persephin (PSPN)	O60542	ONC III
Porphobilinogen deaminase (HMBS)	P08397	ONC III
Probable serine carboxypeptidase CPVL (CPVL)	Q9H3G5	ONC III
Promotilin (MLN)	P12872	ONC III
Pro-neuropeptide Y (NPY)	P01303	ONC III
Protein BRICK1 (BRK1)	Q8WUW1	ONC III
Protein canopy homolog 2 (CNPY2)	Q9Y2B0	ONC III
Protein kinase C-binding protein NELL1 (NELL1)	Q92832	ONC III
Protein S100-A16 (S100A16)	Q96FQ6	ONC III
Protein tyrosine phosphatase type IVA 1 (PTP4A1)	Q93096	ONC III
Protein XRP2 (RP2)	O75695	ONC III
Protocadherin-1 (PCDH1)	Q08174	ONC III
Pulmonary surfactant-associated protein A1 (SFTPA1)	Q8IWL2	ONC III
Ras-related protein Rab-6A (RAB6A)	P20340	ONC III
Receptor-type tyrosine-protein kinase FLT3 (FLT3)	P36888	ONC III
Receptor-type tyrosine-protein phosphatase mu (PTPRM)	P28827	ONC III
Rho GTPase-activating protein 25 (ARHGAP25)	P42331	ONC III
RNA-binding protein FUS (FUS)	P35637	ONC III
Secretagogin (SCGN)	O76038	ONC III
Secretogranin-2 (SCG2)	P13521	ONC III
Selenocysteine lyase (SCLY)	Q96I15	ONC III
Septin-9 (SEPT9)	Q9UHD8	ONC III
Serine protease inhibitor Kazal-type 4 (SPINK4)	O60575	ONC III
Synaptic vesicle membrane protein VAT-1 homolog (VAT1 )	Q99536	ONC III
T-complex protein 1 subunit epsilon (CCT5)	P48643	ONC III
Thiopurine S-METhyltransferase (TPMT)	P51580	ONC III
Thioredoxin domain-containing protein 15 (TXNDC15)	Q96J42	ONC III
Translationally-controlled tumor protein (TPT1)	P13693	ONC III
Tumor necrosis factor alpha-induced protein 8 (TNFAIP8)	O95379	ONC III
Ubiquitin-associated domain-containing protein 1 (UBAC1)	Q9BSL1	ONC III
Unconventional myosin-IXb (MYO9B)	Q13459	ONC III
Vacuolar protein sorting-associated protein 37A (VPS37A)	Q8NEZ2	ONC III
Vacuolar protein sorting-associated protein 53 homolog (VPS53)	Q5VIRE6	ONC III
Vascular endothelial growth factor receptor 1 (FLT1)	P17948	ONC III
Vitelline membrane outer layer protein 1 homolog (VMO1)	Q7Z5L0	ONC III
von Willebrand factor A domain-containing protein 1 (VWA1)	Q6PCB0	ONC III
V-type proton ATPase subunit D (ATP6V1D)	Q9Y5K8	ONC III
YTH domain-containing family protein 3 (YTHDF3)	Q7Z739	ONC III
Panel Key: CVD II = Cardiovascular Disease II; CVD III =Cardiovascular Disease III; CAM = Cardiometabolic; CRE = Cell Regulation; DEV = Development; INF = Inflammation; IRE = Immune Response; IMO = Immuno-Oncology; MET = Metabolism; NEU= Neurology I; ODA = Organ Damage; ONC II = Oncology II; ONC III = Oncology III NEX = Neuro Exploratory
