# Supplementary material for: Correlation of Aqueous, Vitreous, and Serum Protein Levels in Patients With Retinal Diseases
Source: Transl Vis Sci Technol. 2023 Nov 6;12(11):9. doi: 10.1167/tvst.12.11.9 (PMC10629536; doi:10.1167/tvst.12.11.9)
Supplement: Supplement 3 [file tvst-12-11-9_s003.xlsx]

## Sheet: Description
Column

## Sheet: Data
GeneName
